# Supplementary material for: Mono-methylated histones control PARP-1 in chromatin and transcription
Source: eLife. 2024 May 1;13:RP91482. doi: 10.7554/eLife.91482 (PMC11062633; doi:10.7554/eLife.91482)
Supplement: Figure 3—figure supplement 3—source data 1. [file elife-91482-fig3-figsupp3-data1.zip]

Archive with 1 entries (1 files):
- Figure 3 - figure supplement 3A - Source data 1.tif
